# Supplementary material for: Measurement Properties of Self-Report Questionnaires for Amyotrophic Lateral Sclerosis: A Systematic Review and Meta-Analysis of Commonly Used Instruments
Source: Int J Environ Res Public Health. 2023 Feb 14;20(4):3310. doi: 10.3390/ijerph20043310 (PMC9959245; doi:10.3390/ijerph20043310)
Supplement: Supplementary file 1 [file ijerph-20-03310-s001.zip]

Archive with 1 entries (1 files):
- ijerph-2187518-supplementary.pdf
